# Supplementary material for: Thermo- and pH-Responsive Gelatin/Polyphenolic Tannin/Graphene Oxide Hydrogels for Efficient Methylene Blue Delivery
Source: Molecules. 2021 Jul 27;26(15):4529. doi: 10.3390/molecules26154529 (PMC8347097; doi:10.3390/molecules26154529)
Supplement: Supplementary file 1 [file molecules-26-04529-s001.zip]

Archive with 1 entries (1 files):
- molecules-1309806-supplementary.pdf
